# Supplementary material for: Identify the Virus-like Models for COVID-19 as Bio-Threats: Combining Phage Display, Spectral Detection and Algorithms Analysis
Source: Int J Mol Sci. 2023 Feb 6;24(4):3209. doi: 10.3390/ijms24043209 (PMC9967019; doi:10.3390/ijms24043209)
Supplement: Supplementary file 1 [file ijms-24-03209-s001.zip]

Archive with 1 entries (1 files):
- ijms-2144435-supplementary.pdf
